# Supplementary material for: Approaching a “Naked” Boryl Anion: Amide Metathesis as a Route to Calcium, Strontium, and Potassium Boryl Complexes
Source: Angew Chem Int Ed Engl. 2020 Nov 23;60(4):2064–8. doi: 10.1002/anie.202011839 (PMC7894291; doi:10.1002/anie.202011839)
Supplement: Supplementary file 1 — Supplementary [file ANIE-60-2064-s001.zip]

Archive with 4 entries (4 files):
- 1_checkcif.pdf
- 2_checkcif.pdf
- 3_checkcif.pdf
- 4_checkcif.pdf
